# Supplementary material for: Maximum Likelihood Estimation for Shape-restricted Single-index Hazard Models
Source: J Data Sci. Author manuscript; Available in PMC 2024 Apr 15. (PMC11017303; doi:10.6339/22-jds1061)
Supplement: code [file NIHMS1933356-supplement-code.zip]

Archive with 5 entries (5 files):
- Code_JDS2206/data_SIM.R
- Code_JDS2206/Example_SIM.R
- Code_JDS2206/function_SIM.R
- Code_JDS2206/readme
- Code_JDS2206/simulation_SIM.R
