# Supplementary material for: Maximum Likelihood Estimation for Shape-restricted Single-index Hazard Models
Source: J Data Sci. Author manuscript; Available in PMC 2024 Apr 15. (PMC11017303; doi:10.6339/22-jds1061)
Supplement: code [file NIHMS1933356-supplement-code.zip › Code_JDS2206/readme]

The file "function_SIM.R" contains functions used in the estimation.
The file "Example_SIM.R" contains example code on the proposed method on a simulated dataset.
The file "data_SIM.R" contains the code for data analysis.
The file "simulation_SIM.R" contains the code for simulations.
